# Supplementary material for: Cyclodextrins and Their Polymers Affect Human Serum Albumin’s Interaction with Drugs Used in the Treatment of Pulmonary Infections
Source: Pharmaceutics. 2023 May 25;15(6):1598. doi: 10.3390/pharmaceutics15061598 (PMC10301439; doi:10.3390/pharmaceutics15061598)
Supplement: Supplementary file 1 [file pharmaceutics-15-01598-s001.zip]

Archive with 1 entries (1 files):
- pharmaceutics-2366452-supplementary.pdf
